# Supplementary material for: Binder-Less Molybdenum Doped CoO Based Integrated Electrodes Fabricated by Electric Discharge Corrosion for High-Efficiency Supercapacitors
Source: Materials (Basel). 2024 Dec 27;18(1):80. doi: 10.3390/ma18010080 (PMC11721405; doi:10.3390/ma18010080)
Supplement: Supplementary file 1 [file materials-18-00080-s001.zip]

Archive with 1 entries (1 files):
- materials-3367717-supplementary.pdf
